# Supplementary material for: Long-Term Epidemiology of Hepatitis B and Impact of Vaccination in the Autonomous Province of Vojvodina, Serbia: A Population-Based Study
Source: Microorganisms. 2025 Oct 31;13(11):2504. doi: 10.3390/microorganisms13112504 (PMC12654862; doi:10.3390/microorganisms13112504)
Supplement: Supplementary file 1 [file microorganisms-13-02504-s001.zip]

Archive with 1 entries (1 files):
- microorganisms-3928620-supplementary.pdf
